# Supplementary material for: Genetic Diversity of Venturia inaequalis in Latvia Revealed by Microsatellite Markers
Source: Pathogens. 2022 Oct 9;11(10):1165. doi: 10.3390/pathogens11101165 (PMC9611756; doi:10.3390/pathogens11101165)
Supplement: Supplementary file 1 [file pathogens-11-01165-s001.zip]

Archive with 1 entries (1 files):
- pathogens-1914968-supplementary.pdf
